# Supplementary material for: Pervasive Sharing of Genetic Effects in Autoimmune Disease
Source: PLoS Genet. 2011 Aug 10;7(8):e1002254. doi: 10.1371/journal.pgen.1002254 (PMC3154137; doi:10.1371/journal.pgen.1002254)
Supplement: Dataset S1 — Complete SNP-wise association data. Here we present the complete dataset on which we base our analysis. All data have been previously published as detailed in the main manuscript and in the key below, and are based on chi-square (1 df) or Z association statistics. Where not provided, we computed Z scores as the square root of the cognate chi-squared statistic. Sign was assigned with reference to the minor allele declared in the psoriasis GWAS (chosen arbitrarily). SNP - marker name. CHR – chromosome. POS - physical position (hg18). major_al - major SNP allele. minor_al - minor SNP allele. RA.Z - association Z score for rheumatoid arthritis (Stahl et al.Nat Genet 2010) [7]. RA.P - association p value for rheumatoid arthritis (Stahl et al.Nat Genet 2010) [7]. PS.Z - ditto for psoriasis (Nair et al. Nat Genet 2009) [6]. PS.P - ditto for psoriasis (Nair et al. Nat Genet 2009) [6]. MS.Z - ditto for multiple sclerosis (De Jager et al. Nat Genet 2009) [5]. MS.P - ditto for multiple sclerosis (De Jager et al. Nat Genet 2009) [5]. SLE.Z - ditto for systemic lupus erythematosus (Gateva et al. Nat Genet 2009) [23]. SLE.P - ditto for systemic lupus erythematosus (Gateva et al. Nat Genet 2009) [23]. CD.Z - ditto for Crohn's disease (Barrett et al. Nat Genet 2008) [2]. CD.P - ditto for Crohn's disease (Barrett et al. Nat Genet 2008) [2]. CeD.Z - ditto for celiac disease (Hunt et al. Nat Genet 2008) [4]. CeD.P - ditto for celiac disease (Hunt et al. Nat Genet 2008) [4]. T1D.Z - ditto for type I diabetes (Barrett et al. Nat Genet 2009) [24]. T1D.P - ditto for type I diabetes (Barrett et al. Nat Genet 2009) [24]. Disease - disease in which the SNP was originally reported: AITD autoimmune thyroid disease; AS ankylosing spondylitis; BD CD Crohn's disease; MS multiple sclerosis; PS psoriasis; SLE systemic lupus erythematosus; T1D type 1 diabetes; UC ulcerative colitis. cpma.p - p value for CPMA statistic (chi-squared, 1 df). Genes - nearby notable genes. (TAB) [file pgen.1002254.s001.tab]

These data are provided as supplementary information to "Pervasive Sharing of Genetic Effects in Autoimmune Disease" by Cotsapas, Voight et al, submitted to PLoS Genetics May 2011.
These data are made available under the terms and conditions of the Creative Commons license under which the manuscript they accompany is available.
---Column Key---
SNP - marker name
CHR - chromosome
POS - physical position (hg18)
major_al - major SNP allele
minor_al - minor SNP allele
RA.Z - association Z score for rheumatoid arthritis (Stahl et al Nat Genet 2010)
RA.P - association p value for rheumatoid arthritis (Stahl et al Nat Genet 2010)
PS.Z - ditto for psoriasis (Nair et al Nat Genet 2009)
PS.P - ditto for psoriasis (Nair et al Nat Genet 2009)
MS.Z - ditto for multiple sclerosis (De Jager et al Nat Genet 2009)
MS.P - ditto for multiple sclerosis (De Jager et al Nat Genet 2009)
SLE.Z - ditto for systemic lupus erythematosus (Gateva et al Nat Genet 2009)
SLE.P - ditto for systemic lupus erythematosus (Gateva et al Nat Genet 2009)
CD.Z - ditto for Crohn's disease (Barrett et al Nat Genet 2008)
CD.P - ditto for Crohn's disease (Barrett et al Nat Genet 2008)
CeD.Z - ditto for celiac disease (Hunt et al Nat Genet 2008)
CeD.P - ditto for celiac disease (Hunt et al Nat Genet 2008)
T1D.Z - ditto for type I diabetes (Barrett et al Nat Genet 2010)
T1D.P - ditto for type I diabetes (Barrett et al Nat Genet 2010)
Disease - disease in which the SNP was originally reported: AITD autoimmune thyroid disease; AS ankylosing spondylitis; BD CD Crohn's disease; MS multiple sclerosis; PS psoriasis; SLE systemic lupus erythematosus; T1D type 1 diabetes; UC ulcerative colitis.
cpma.p - p value for CPMA statistic (chi-squared, 1df)
Genes - nearby notable genes
---Data---
SNP	CHR	POS	major_al	minor_al	RA.Z	RA.P	PS.Z	PS.P	MS.Z	MS.P	SLE.Z	SLE.P	CD.Z	CD.P	CeD.Z	CeD.P	T1D.Z	T1D.P	Disease	cpma.p	Genes
rs6426833	1	19917166	A	G	-0.991	0.32162	-1.21	0.227	1.35914703783071	0.08705	0.0278547483631361	0.511111	-0.8467505	0.3971342	0.108498840793828	0.5432	-0.552049169722547	0.290457332981726	UC	0.595585831429906	1p36.1
rs2201841	1	67406223	A	G	0.014	0.9889	5.16	2.71e-07	-2.22920903001046	0.0129	-0.328772037543122	0.628836	9.917278	3.501774e-23	0.97653381337225	0.8356	0.171619323004631	0.568131592357466	PS	3.69143873704408e-18	IL23R
rs11465804	1	67414547	T	G	-0.406	0.68458	-4.85	1.29e-06	-1.67772907879435	0.9533	-0.362728108757405	0.358404	-12.47592	1.0103874e-35	1.1537565313055	0.1243	-0.981886800527463	0.163077809597827	CD	0.000518481536368331	IL23R
rs10889677	1	67437141	C	A	0.022	0.98214	5.11	3.48e-07	-2.58591811566466	0.004856	-0.294350614480965	0.615755	10.27655	8.988786e-25	1.13160627688077	0.8711	0.0836529685261329	0.533333824154732	UC	6.89577296232644e-25	IL23R
rs11209032	1	67452113	G	A	-0.642	0.52116	5.29	1.3e-07	-1.20035885803086	0.115	-0.749928115746174	0.226649	8.443812	3.071534e-17	1.16257987484362	0.8775	0.154728741178569	0.438517585336705	AS	6.41491489599327e-18	IL23R
rs2476601	1	114089610	G	A	18.169	9.1158e-74	-0.01	0.995	0.393432594110967	0.347	3.99315469929865	3.26e-05	-4.287083	1.810346e-05	1.72626360395763	0.04215	20.3707871966347	1.51877968290081e-92	CD	6.29814351152246e-160	PTPN22
rs2274910	1	157665119	C	T	-0.265	0.79074	-0.97	0.331	0.757417124339796	0.2244	0.3938795082786	0.346835	-5.093999	3.50589e-07	2.30762505013228	0.01051	1.49457324164790	0.932487073038755	CD	0.361834941946835	ITLN1
rs9286879	1	169593891	A	G	0.366	0.71454	0.48	0.633	-0.636884622379056	0.7379	0.631392375622076	0.736108	5.068376	4.01225e-07	1.55033971397351	0.06053	0.352175305116973	0.63764660212442	CD	0.551913633112682	1q24
rs1234315	1	169910120	C	T	3.106	0.001898	0.11	0.913	-0.424227372571228	0.6643	2.48105543271494	0.0065497	-1.737514	0.08229652	1.84484561350311	0.03253	-0.428622531736033	0.3340989727831	SLE	0.0180669638653990	TNFSF4
rs2816316	1	189268470	A	C	-0.971	0.33166	-0.43	0.669	3.12044176433128	0.0009029	-0.0811608926741033	0.532343	-0.463866	0.6427438	6.89459099119598	2.701e-12	-3.93087522883545	4.23185946929139e-05	Coeliac	5.1591724743678e-13	RGS1
rs11584383	1	197667523	T	C	2.281	0.022526	-0.03	0.973	3.31239754473728	0.0004625	-0.304784877362660	0.619735	-4.966304	6.824108e-07	0.836986778290818	0.2013	-2.31183726484144	0.010393326491419	CD	0.000904509211601577	KIF21B
rs3024505	1	203328299	G	A	-0.965	0.33438	0.89	0.376	1.45619037328670	0.07267	4.21300095265763	1.26e-05	2.403837	0.016224012	1.60724789190022	0.054	-4.84927826453183	6.19557475164839e-07	SLE	2.15713253632324e-06	IL10
rs917997	2	102529086	C	T	0.277	0.78156	-0.15	0.883	0.321277639545996	0.374	1.12367246905058	0.130576	4.246765	2.168796e-05	7.6407261740563	1.08e-14	-1.51894966879085	0.935612417298527	Coeliac	4.90236207353474e-13	IL18RAP
rs1990760	2	162949558	T	C	-1.034	0.30124	-2.38	0.0173	0.107490325484886	0.5428	-3.41399904568919	0.000320084	0.576008	0.5646098	0.382082731699695	0.6488	-6.22045104744905	2.4786385879673e-10	T1D	0.00858305051557085	IFIH1
rs1344706	2	185603934	A	C	1.887	0.05922	1.33	0.184	0.155027040213756	0.5616	0.753928760145284	0.225446	-2.245377	0.02474396	0.945115329393118	0.1723	-1.14492954023854	0.87388082701138	BD	0.106574469682651	ZNF804A
rs3821236	2	191728264	G	A	4.712	2.4502e-06	-1.67	0.095	0.0911165277827501	0.4637	6.24566528852143	2.11e-10	-1.663283	0.09625588	1.86930782564889	0.03079	3.39223811845624	0.00034662082784623	SLE	9.78806323781362e-08	STAT4
rs3087243	2	204564425	G	A	-5.706	1.15942e-08	0.25	0.8	-0.672288577674694	0.2507	-0.523494755073818	0.300315	-1.195904	0.2317342	2.85335694689977	0.002163	-8.48310964279758	1.0962693678046e-17	AITD	2.78514089627582e-21	CTLA4
rs3828309	2	233962410	G	A	0.185	0.85308	-0.56	0.577	2.08753279245592	0.01842	1.8440764462731	0.967414	-9.322813	1.1329646e-20	0.304167872445599	0.3805	-1.19094369935233	0.116837843878048	CD	0.490826178014302	ATG16L1
rs6441961	3	46327388	C	T	1.106	0.26862	-0.32	0.749	0.0815557379307184	0.4675	1.31796310211671	0.906242	-0.5112662	0.6091646	5.67689700332381	6.858e-09	3.71797498548532	0.000100413075047865	Coeliac	1.92388998238381e-07	CCR1
rs3197999	3	49696536	G	A	0.17	0.86512	-0.12	0.906	-0.938086420157867	0.8259	-1.20310420080261	0.114468	5.184335	2.167866e-07	1.41933971090685	0.0779	-1.18863044940224	0.117292560146141	CD	0.620031940575026	MST1
rs6445975	3	58345217	T	G	2.226	0.026022	-0.3	0.766	0.390184665433183	0.6518	2.31458599592875	0.0103178	-2.042372	0.04111466	0.863977956545525	0.1938	0.112748901010639	0.455114815498126	SLE	0.174890420980265	PXK
rs10517086	4	25761780	G	A	5.134	2.8416e-07	0.56	0.572	0.364881318485875	0.3576	0.138291554388762	0.554995	2.77562	0.00550966	0.158325900358591	0.5629	4.86652412110221	5.67890335590125e-07	T1D	2.31270634140152e-05	4p15.2
rs4505848	4	123490097	A	G	-0.521	0.60244	0.13	0.899	0.538546226871022	0.7049	1.13135904943164	0.128952	3.012118	0.00259432	3.10107414879005	0.0009641	6.58376669119192	2.29338349121091e-11	T1D	0.0043834217257934	IL2
rs6822844	4	123867026	G	T	-3.409	0.000652	-1.71	0.0866	1.20656425398722	0.1138	-0.165287115091700	0.434359	-2.438833	0.014734762	3.29409249776545	0.0004937	-1.05721567892421	0.145206582881819	Coeliac	6.1655915232431e-06	IL2-IL21
rs6897932	5	35910332	C	T	-1.275	0.20218	-1.32	0.186	3.50781683650876	0.0002259	-0.916138989969787	0.179797	0.4678197	0.6399136	1.65512078251321	0.04895	-2.55043303619426	0.00537945952018981	MS	0.0192837938931004	IL7R
rs4613763	5	40428485	T	C	0.865	0.38692	0.72	0.473	-4.24560951352402	1.09e-05	0.420886450168276	0.336919	9.64776	5.024078e-22	0.0511575220363317	0.5204	-0.506687352868022	0.306187102925075	CD	0.00398185199595666	PTGER4
rs30187	5	96150086	C	T	0.486	0.62698	0.8	0.422	0.111525053123087	0.4556	-0.276164138311763	0.608789	-0.734625	0.4625678	1.10352325125218	0.8651	1.90067955157868	0.0286719992622413	AS	0.9760534110923	ERAP1
rs2188962	5	131798704	C	T	-0.292	0.77	2.95	0.00317	1.30351206524531	0.0962	1.47693523058078	0.0698465	5.861859	4.577138e-09	1.78279303483305	0.03731	2.87704489380987	0.00200709240648375	CD	0.000157437603433515	5q31
rs20541	5	132023863	G	A	-0.322	0.74712	-4.67	3.15e-06	-0.905878812309284	0.8175	-0.449537448295028	0.326522	-2.037272	0.0416228	1.14598828351809	0.1259	-0.460333984687573	0.6773617444021	PS	0.63137143156198	IL13
rs11747270	5	150239060	A	G	1.001	0.31664	0.74	0.458	0.540285727012464	0.7055	-0.776719973703274	0.781338	6.534818	6.368714e-11	0.157310684610171	0.5625	1.16220177672601	0.122576756569992	CD	0.732368130125427	IRGM
rs17728338	5	150458511	G	A	0.474	0.63546	5.37	8.51e-08	-0.386130530289527	0.6503	0.0961946245571713	0.538317	0.4023882	0.6873984	0.530449952470875	0.2979	0.360835381684142	0.640888744288734	PS	0.233359108833116	TNIP1
rs2082412	5	158650367	G	A	-1.188	0.23466	-6.15	8.79e-10	NA	NA	-3.80431001617661	7.11e-05	2.58974	0.009604856	0.369708094430937	0.3558	0.00328657022667918	0.501311149460524	PS	0.000455987087949003	IL12B
rs7709212	5	158696755	T	C	-0.574	0.56608	-6.29	3.79e-10	3.55693986554845	0.0001876	-2.28547825578322	0.0111424	3.295087	0.0009839112	0.123387822025225	0.5491	1.23903778974441	0.89233424820345	PS	8.81712190619487e-05	IL12B
rs10045431	5	158747111	C	A	0.447	0.6546	4.51	6.61e-06	0.326032190682761	0.6278	2.37475251558418	0.00878036	-5.752226	8.80762e-09	0.470496967904941	0.681	0.112981154324566	0.455022748103999	CD	0.000595458840071132	IL12B
rs6908425	6	20836710	C	T	0.264	0.79188	-2.33	0.0196	0.849865263421014	0.1977	-1.01504998734148	0.844959	-5.155587	2.528376e-07	0.561876743444909	0.2871	0.626174049817877	0.73439960686815	CD	0.56745526095367	CDKAL1
rs11755527	6	91014952	C	G	-1.409	0.158742	-0.67	0.505	-2.78227066932885	0.002699	1.02683535155010	0.847751	-2.577082	0.009963844	3.45504548194774	0.0002751	5.60688466604261	1.03000416458716e-08	T1D	8.00934540162219e-05	BACH2
rs7746082	6	106541962	G	C	-0.365	0.71526	1.13	0.258	1.41721526529858	0.07821	0.673684371436783	0.749744	4.627147	3.707376e-06	0.794335744958528	0.2135	-1.22182048332100	0.889112239615809	CD	0.939469088066674	6q21
rs548234	6	106674727	T	C	3.899	9.6694e-05	-0.72	0.473	-0.634430362219363	0.2629	3.95231117406558	3.87e-05	-0.7024125	0.482422	0.841621233572914	0.8	0.918002982615547	0.820691347819408	SLE	0.0411504992983101	PRDM1-ATG5
rs6568431	6	106695499	C	A	2.686	0.00724	0.16	0.872	-0.646122538537423	0.2591	4.37541799702304	6.06e-06	-0.6732939	0.5007604	0.142101289044703	0.5565	0.810983747032308	0.791312497780371	SLE	0.474265416774594	PRDM1
rs9388489	6	126740412	A	G	-0.784	0.43284	0.14	0.89	-0.399126495985456	0.6551	0.0571144823604729	0.477227	-0.613779	0.5393614	1.67181909639481	0.04728	5.49219793768338	1.98481061319446e-08	T1D	0.92943395207953	C6orf173
rs610604	6	138241110	T	G	-4.155	3.252e-05	4.47	7.97e-06	0.301805943200528	0.3814	-1.28692279275655	0.0990606	1.354069	0.17571424	0.378848997398985	0.6476	-0.183098696222165	0.427360289372894	PS	0.00265502399247642	TNFAIP3
rs2301436	6	167408399	C	T	1.997	0.045824	1.23	0.219	0.884178245340931	0.1883	0.732423696031553	0.231955	5.105909	3.29208e-07	1.52411494502203	0.06374	-0.866427884575362	0.193127778913237	CD	0.0508611997108601	CCR6
rs7804356	7	26664905	T	C	-1.297	0.194722	1.24	0.215	1.03386345857257	0.1506	-0.0542399399806149	0.478372	3.437262	0.0005876272	1.28663941190507	0.09911	-5.62064283503971	9.51241121096923e-09	T1D	0.00558917913806265	7p15.2
rs849142	7	27959131	C	T	-0.97	0.332	-1.1	0.272	-1.62849485165548	0.05171	4.77556881122154	8.96e-07	2.127481	0.03338016	0.623737486785019	0.7336	-2.13324397614692	0.0164523586777309	SLE	0.0265387177190717	JAZF1
rs1456893	7	50046933	A	G	0.187	0.85188	-0.59	0.556	-0.0664745739166295	0.4735	1.88320641522612	0.0298362	-4.058982	4.928702e-05	1.45597330259427	0.0727	0.239731458324765	0.594730777129461	CD	0.429624216530796	7p12
rs4917014	7	50083124	T	G	-2.473	0.013411	0.88	0.377	3.46593042321219	0.0002642	-2.88838954368670	0.0019361	1.598169	0.1100054	0.906634710397206	0.1823	-3.28186066358415	0.00051562274803097	SLE	4.88234565793258e-06	IKZF1
rs4948088	7	50801403	C	A	1.052	0.29258	-1.5	0.133	0.70598092480374	0.2401	-0.179264525703329	0.428865	-2.333034	0.019646376	1.95655338605027	0.9748	-4.89833676342179	4.83256418663952e-07	T1D	0.225768950401489	COBL
rs1167796	7	74817831	G	A	-0.263	0.79288	0.89	0.376	-1.62201563714592	0.9476	NA	NA	0.947764	0.3432496	0.73950566676212	0.2298	-0.0532389909073373	0.478770744699919	SLE	0.514105405518655	7q11.23
rs886774	7	107089385	A	G	-1.019	0.30804	1.5	0.133	1.92523472230683	0.9729	0.478208237621666	0.683749	1.079053	0.2805642	0.255159383773908	0.3993	-0.437732205918921	0.33079021016771	UC	0.969046089831066	LAMB1
rs4728142	7	128167918	G	A	4.49	7.1258e-06	1.35	0.177	-1.52491620266839	0.06364	6.19686189165228	2.88e-10	0.7753039	0.4381602	2.13722125554829	0.01629	-0.236242679604118	0.406622181543622	SLE	4.44544259995748e-05	IRF5
rs7020673	9	4281747	G	C	0.998	0.31838	2.31	0.0208	-0.182997474774122	0.5726	-0.00103273103272183	0.499588	1.056679	0.2906582	1.16455294570015	0.8779	-6.59940837845931	2.06400884422116e-11	T1D	0.53864274816283	GLIS3
rs10758669	9	4971602	A	C	0.967	0.33352	1.16	0.244	-3.33893579472439	0.0004205	0.262048565715110	0.396642	4.966956	6.8012e-07	1.78550155091743	0.03709	0.959585319541275	0.168631980228316	CD	0.00339087369498136	JAK2
rs4263839	9	114645994	G	A	-0.489	0.62464	0.18	0.861	-0.30154361075976	0.3815	-1.28913257639904	0.901324	-5.072473	3.926784e-07	0.612208225666396	0.7298	-0.253343429419407	0.400001419313559	CD	0.115000159700552	TNFSF15
rs2104286	10	6139051	T	C	-3.127	0.001765	-0.06	0.95	6.165186760875	3.52e-10	0.380252488462419	0.648121	-0.7708693	0.4407844	0.48651792433168	0.3133	-6.4430047728904	5.85655051707979e-11	MS	1.18789727246152e-08	IL2RA
rs12251307	10	6163501	C	T	0.346	0.72968	0.96	0.336	-0.332648007976313	0.6303	0.252084177049077	0.599512	1.679515	0.09305162	0.930330482124686	0.1761	-8.09263819149703	2.91930504716056e-16	T1D	0.845427676709013	IL2RA
rs947474	10	6430456	A	G	-4.448	8.6674e-06	-0.96	0.336	-0.331058894403167	0.6297	-1.03436833868645	0.849518	-2.352835	0.018630884	2.04353000743986	0.0205	-3.69054792971756	0.000111885759281946	T1D	9.10396963259003e-05	PRKCQ
rs11258747	10	6512897	G	T	3.03	0.002442	1.88	0.0601	-2.47162638429548	0.006725	0.603611447774752	0.726949	0.1049793	0.9163922	0.213419207729192	0.4155	4.8065668855163	7.67720647775506e-07	T1D	0.00753597962963108	PRKCQ
rs17582416	10	35327656	T	G	-0.552	0.58096	2.23	0.0258	-1.90346420593832	0.02849	1.06850228547119	0.142647	4.452703	8.479596e-06	0.431644239383956	0.333	-1.52740659168791	0.0633299691789886	CD	0.0208265327588135	CCNY
rs1913517	10	49789060	A	G	-4.404	1.06424e-05	0.78	0.438	0.383161529949816	0.3508	-2.37872226313850	0.00868638	-0.3971382	0.6912656	0.140329066239729	0.4442	-0.76233433808545	0.222930242331498	SLE	0.00410509585238429	LRRC18-WDFY4
rs10995271	10	64108492	G	C	-1.396	0.162772	-0.68	0.496	2.07420797391206	0.01903	-0.985407392313707	0.837788	6.713319	1.9024674e-11	1.15473246638581	0.1241	-0.710866965436418	0.761416660710619	CD	0.284779928594797	ZNF365
rs10509540	10	90013013	T	C	2.044	0.040904	1.52	0.129	-0.411098922555604	0.6595	-0.0856784921803087	0.465861	-1.931549	0.0534152	0.266570333166965	0.3949	-5.49454439268159	1.95860191879955e-08	T1D	0.147151234394314	C10orf59
rs11190140	10	101281583	C	T	1.072	0.28374	-0.02	0.98	1.72570776711288	0.9578	-2.59781143130413	0.995309	6.385749	1.7056086e-10	0.0966554750085676	0.4615	0.941234821568877	0.173292267861589	CD	0.312510127730435	NKX2-3
rs4963128	11	579564	C	T	0.486	0.62664	-0.49	0.625	1.06693763219277	0.143	-2.85998129208026	0.00211833	0.1663954	0.8678458	0.0157924145445898	0.4937	-1.16154743547331	0.122709672148866	SLE	0.9434094059566	KIAA1452
rs7111341	11	2169742	C	T	-0.631	0.52788	0.35	0.725	-1.71176491600232	0.04347	NA	NA	-0.3858863	0.6995808	2.01599976847751	0.9781	-15.2778940040711	5.36771637183875e-53	T1D	0.807793512674142	INS
rs7927894	11	75978964	C	T	-2.396	0.016562	1.3	0.195	-0.636270698178983	0.7377	0.686502957457696	0.753802	5.261042	1.43241e-07	0.0218093948046303	0.4913	1.82657985875236	0.0338814819988811	CD	0.136715117172309	C11orf30
rs6590330	11	127816269	G	A	3.183	0.001458	-0.52	0.602	-2.68183300599263	0.003661	2.0730911229349	0.0190819	0.6488277	0.5164498	1.37477890498660	0.9154	1.76549096965444	0.0387406432961585	SLE	0.00262703042457407	ETS1
rs1006737	12	2215556	G	A	-0.266	0.79016	1.54	0.123	-0.121114934798523	0.4518	-1.01927169039927	0.154037	-1.053241	0.2922308	0.197801976121328	0.5784	-0.0575649423053662	0.477047587666189	BD	0.849532572041076	CACNA1C
rs1800693	12	6310270	T	C	-0.778	0.43662	1.68	0.0937	-4.18753543748544	1.41e-05	NA	NA	-0.7485065	0.4541548	0.118590237645369	0.5472	1.05732879008846	0.854819220879466	MS	0.907795267648783	TNFRSF1A
rs4763879	12	9801431	G	A	0.193	0.84664	0.03	0.977	2.27343465094278	0.0115	0.915170745385687	0.180051	1.947117	0.05152068	2.24856790959938	0.01227	5.00660089484116	2.76998142828335e-07	T1D	0.0186619620331992	CD69
rs11175593	12	38888207	C	T	-0.816	0.41436	0.43	0.666	1.82236250412365	0.9658	0.520857562780154	0.698767	5.275062	1.3271138e-07	0.129957565149321	0.4483	0.660614064396965	0.745570076433233	CD	0.094290970562333	LRRK2-MUC19
rs2292239	12	54768447	G	T	-1.636	0.101738	1.79	0.073	0.177392624809788	0.4296	0.57309850415615	0.716711	1.230537	0.2184962	2.04515073200967	0.02042	10.5657521404178	2.14755805271034e-26	T1D	0.0742660354167714	ERBB3
rs2066808	12	55024240	A	G	0.888	0.37452	-4.27	2.02e-05	1.11139119657781	0.1332	0.095041328600953	0.537859	-1.634152	0.10222704	1.26967618291719	0.1021	0.843258202216602	0.800457973131564	PS	0.382046091721184	IL23A
rs703842	12	56449006	A	G	-2.743	0.006091	-0.13	0.894	4.14219344589344	1.72e-05	-0.448713977859779	0.673181	-1.140132	0.2542314	1.99889237439126	0.02281	-2.17589491103316	0.0147815597119444	MS	0.00827792349855177	CYP27B1
rs1558744	12	66790859	G	A	0.198	0.84314	0.42	0.672	-0.671346214877805	0.749	0.746373206503111	0.227721	0.7147291	0.4747764	0.148687785314328	0.5591	-0.0849083881698145	0.466167111538698	UC	0.259874154096490	12q15
rs3184504	12	110347328	T	C	-2.915	0.003559	-2.04	0.0412	3.40427470609266	0.0003317	-2.68858111357562	0.00358782	-3.42197	0.000621691	7.32973980672671	1.153e-13	-11.8778625685812	7.71307529269503e-33	T1D	4.29822664348817e-19	SH2B3
rs1385374	12	127825574	C	T	0.151	0.87982	-0.73	0.465	0.0200543703529506	0.508	1.63794963787939	0.0507161	-1.275587	0.2021018	0.615234298440823	0.7308	-1.43783921815940	0.92476016054554	SLE	0.239853141335661	SLC15A4
rs3764147	13	43355925	A	G	0.03	0.97626	-0.15	0.878	0.108750986824826	0.4567	0.651946013393334	0.257218	5.23984	1.6071626e-07	0.43825699046145	0.6694	-0.866584340577485	0.806915101702613	CD	0.113855261838147	13q14
rs1465788	14	68333352	C	T	-3.434	0.000595	0.64	0.522	-0.255677331943715	0.3991	0.0551863543749335	0.477995	1.935058	0.05298312	0.135520951706428	0.5539	-5.82925472204292	2.78377320899372e-09	T1D	0.0252509409487468	14q24.1
rs179247	14	80502299	A	G	0.034	0.97284	-0.4	0.688	0.65821498058404	0.2552	1.61849483050827	0.947222	-1.089189	0.2760704	0.676064018891723	0.2495	0.697672402398943	0.757308954510564	AITD	0.341336544935288	TSHR
rs4900384	14	97568704	A	G	1.276	0.2019	0.78	0.438	1.76788578311907	0.03854	-1.87896406558071	0.0301247	0.23511	0.8141234	3.16923645062896	0.0007642	5.22105294721562	8.89543309295047e-08	T1D	0.00278187300830114	14q32.2
rs17574546	15	36689768	A	C	2.393	0.016697	0.27	0.787	-1.06782380031951	0.8572	0.204659711029041	0.581081	2.866319	0.004152758	0.880109487449367	0.8106	3.95838647869536	3.77288950855654e-05	T1D	0.115420326467382	RASGRP1
rs3825932	15	77022501	C	T	0.637	0.52402	-0.06	0.953	2.29662799905372	0.01082	-0.432601912227658	0.667348	-1.495679	0.13473722	1.94363070792022	0.02597	-5.91370463006454	1.67248750863728e-09	T1D	0.0840329654647574	CTSH
rs11865121	16	11074189	C	A	0.286	0.77488	0.64	0.521	4.29537281591232	8.72e-06	-0.74164574469382	0.229151	0.882466	0.3775248	1.07137688928021	0.142	-8.93413157073315	2.05194378601566e-19	MS	1.14105152486336e-14	CLEC16A
rs12708716	16	11087374	A	G	0.209	0.83462	-0.25	0.805	3.70047061373639	0.0001076	-1.03197890454375	0.151041	-0.6019762	0.54719	1.61634380880060	0.05301	-8.20054459465754	1.19650223075925e-16	MS	1.99381489210768e-12	CLEC16A
rs4788084	16	28447349	C	T	2.562	0.010415	1.27	0.205	0.272548896119523	0.6074	1.33206022245211	0.0914202	2.920459	0.003495164	2.30155996609896	0.01068	-6.46386672235198	5.10303855876628e-11	T1D	0.000408801869963572	IL27
rs7197475	16	30550368	C	T	2.892	0.003829	2.86	0.00429	-0.940034235721893	0.1736	0.705881231841852	0.240131	-4.218341	2.461064e-05	0.413828104378562	0.3395	-0.880389716834662	0.189324112628588	SLE	1.9993424299363e-06	16p11.2
rs9888739	16	31220754	C	T	0.277	0.78148	1.36	0.174	-2.64854117910894	0.004042	6.53502245118378	3.18e-11	-0.6749751	0.4996916	0.404561313846081	0.3429	0.800530721221122	0.211701685769753	SLE	0.109116145655249	ITGAM-ITGAX
rs1728785	16	67148731	C	A	1.062	0.28808	0.84	0.399	2.02604669271948	0.02138	1.53784466393075	0.0620433	-0.5988682	0.5492608	1.36835814090729	0.9144	-1.41185975289215	0.921004369840731	UC	0.384507429809898	CDH1
rs2872507	17	35294289	G	A	4.068	4.741e-05	0.26	0.795	-3.26222850635052	0.0005527	-0.330481723677935	0.629482	4.740838	2.128358e-06	0.719228730439924	0.764	5.02678997080542	2.49379043089417e-07	CD	4.12296953377091e-09	ORMDL3
rs2290400	17	35319766	C	T	-3.875	0.000107	0.36	0.719	3.26135787912921	0.0005544	0.173785551293608	0.568983	3.678007	0.0002350636	0.217524006982345	0.4139	-5.14189743392766	1.35988795594405e-07	T1D	1.18793413605099e-06	ORMDL3
rs7221109	17	36023812	C	T	1.922	0.054604	-0.89	0.372	0.0205557993711801	0.4918	0.9259229952747	0.177243	0.5935965	0.552782	0.102449367727544	0.5408	-6.03768527026892	7.81703072966218e-10	T1D	0.559799729354336	17q21.2
rs744166	17	37767727	A	G	-0.73	0.46552	1.3	0.193	-4.3652111869717	6.35e-06	0.7203524804463	0.764346	-4.52841	5.942908e-06	2.15964709072264	0.9846	-2.60468446993921	0.00459794516352717	CD	0.00022465787979663	STAT3
rs2542151	18	12769947	T	G	4.172	3.0172e-05	2.04	0.0414	-0.785773831524484	0.216	1.05793736255864	0.145042	6.78153	1.189098e-11	4.82894254724527	6.863e-07	7.10747342194927	5.90932432539777e-13	CD	5.33834923479339e-19	PTPN2
rs1893217	18	12799340	A	G	4.223	2.41e-05	2.06	0.0391	-0.584327490777854	0.2795	1.04860924307948	0.147179	6.530735	6.544762e-11	4.85135635896193	6.131e-07	7.3750242845745	8.21575489830116e-14	T1D	3.40779895217801e-17	PTPN2
rs763361	18	65682622	C	T	2.135	0.032728	1.85	0.0651	-1.69171671426519	0.04535	0.0211349563275126	0.491569	2.038979	0.04145208	2.47493614340008	0.006663	5.11542394035275	1.56518535416494e-07	T1D	0.000903254339615444	CD226
rs425105	19	51900321	T	C	-0.78	0.43518	-1.39	0.163	1.9557042822322	0.02525	-0.589780228013765	0.722331	0.6666975	0.5049654	1.13494109480030	0.1282	-5.69471080706276	6.17906043706085e-09	T1D	0.236111973208962	19q13.32
rs2281808	20	1558551	C	T	-0.831	0.4058	0.25	0.801	-0.84340853528031	0.1995	0.997606928637642	0.159235	-0.4219304	0.6730758	0.259045674198236	0.3978	-5.11872634204971	1.53802958401938e-07	T1D	0.964225473991986	20p13
rs6017342	20	42498442	C	A	-0.408	0.68348	1.95	0.0516	0.364881318485875	0.6424	NA	NA	0.294559	0.7683308	0.478913734112256	0.684	0.714135274282419	0.76242823215113	UC	0.566067720936652	HNF4A
rs495337	20	47955737	G	A	0.089	0.92924	NA	NA	-0.597460457276297	0.7249	NA	NA	-0.08825133	0.929677	NA	NA	1.76239594121444	0.0390012119640134	PS	0.88272991714724	ZNF313
rs2315008	20	61814400	G	T	-1.021	0.30716	1.56	0.119	0.192692241462873	0.5764	-0.312737635193005	0.37724	-4.454504	8.408756e-06	0.231920193428997	0.5917	-0.149056139957008	0.44075466721123	CD	0.942356496724582	TNFRSF6B
rs1736135	21	15727091	T	C	-0.981	0.3264	0.11	0.913	-1.23561958835226	0.1083	1.36785393898863	0.0856789	-4.257463	2.067602e-05	0.41028076567395	0.3408	-1.02381224368954	0.847038016901432	CD	0.66261048099067	21q21
rs2836878	21	39387404	G	A	0.017	0.98642	-2	0.0461	2.97310873011683	0.001474	NA	NA	-2.610192	0.009049146	0.453206572756432	0.6748	0.455333392178845	0.675565296715895	CD	0.062412049871719	PSMG1
rs11203203	21	42709255	G	A	4.215	2.497e-05	1.3	0.193	0.152997812948319	0.4392	1.61569626002302	0.05308	0.01978906	0.9842116	3.08816000778174	0.001007	6.6187035274601	1.8118137718658e-11	T1D	2.51314787481059e-05	UBASH3A
rs762421	21	44439989	A	G	2.311	0.02086	0.67	0.504	1.8910325445794	0.02931	1.08171316838374	0.13969	4.399997	1.082523e-05	1.01690210893675	0.1546	0.711094175849554	0.238512939427723	CD	0.0238326084383676	ICOSLG
rs463426	22	20133739	C	T	2.178	0.0294	1.42	0.155	0.961302681592337	0.1682	0.337526551551831	0.36786	1.83276	0.06683828	3.34703804345975	0.0004084	0.542067047076744	0.293886159323509	SLE	0.000520508050032382	HIC2-UBE2L3
rs5753037	22	28906276	C	T	1.495	0.134894	1.14	0.253	0.615840188747972	0.731	0.268430454624612	0.394184	-1.822572	0.06836828	1.36663417400163	0.08587	7.33659273203495	1.09550012413284e-13	T1D	0.194744423232661	22q12.2
rs229541	22	35915818	G	A	1.82	0.068806	0.89	0.375	0.66476626947302	0.2531	0.595666562785837	0.724301	0.6913857	0.4893232	2.30440356635946	0.9894	5.31514760633488	5.32854515400078e-08	T1D	0.974319165940871	C1QTNF6
---End data---
